# Supplementary material for: Association of SLC22A1, SLC22A2, SLC47A1, and SLC47A2 Polymorphisms with Metformin Efficacy in Type 2 Diabetic Patients
Source: Biomedicines. 2022 Oct 12;10(10):2546. doi: 10.3390/biomedicines10102546 (PMC9599747; doi:10.3390/biomedicines10102546)
Supplement: Supplementary file 1 [file biomedicines-10-02546-s001.zip]

Archive with 1 entries (1 files):
- biomedicines-1874775-supplementary.pdf
